# Supplementary material for: School Gardening and Health and Well-Being of School-Aged Children: A Realist Synthesis
Source: Nutrients. 2023 Feb 27;15(5):1190. doi: 10.3390/nu15051190 (PMC10005652; doi:10.3390/nu15051190)
Supplement: Supplementary file 1 [file nutrients-15-01190-s001.zip]

Archive with 2 entries (2 files):
- Supplementary Table S1_TH.pdf
- Supplementary Table S2_TH.pdf
